# Supplementary material for: ATO Increases ROS Production and Apoptosis of Cells by Enhancing Calpain-Mediated Degradation of the Cancer Survival Protein TG2
Source: Int J Mol Sci. 2023 Jun 30;24(13):10938. doi: 10.3390/ijms241310938 (PMC10341930; doi:10.3390/ijms241310938)
Supplement: Supplementary file 1 [file ijms-24-10938-s001.zip]

Archive with 1 entries (1 files):
- ijms-2363988-supplementary.pdf
